# Supplementary material for: Effects of knee sleeves on coordination of lower-limb segments in healthy adults during level walking and one-leg hopping
Source: PeerJ. 2017 May 18;5:e3340. doi: 10.7717/peerj.3340 (PMC5438577; doi:10.7717/peerj.3340)
Supplement: Supplemental Information 5 [file peerj-05-3340-s005.xlsx]

## Sheet: Sheet1
	GAIT				ONE-LEG HOP
			NO BRACE	WITH BRACE			NO BRACE	WITH BRACE
CRPTS	STANCE	SUB1	39.6987	38.6462	PREFLIGHT	SUB1	61.6548	66.5562
		SUB2	28.5658	33.0888		SUB2	86.1664	78.7183
		SUB3	37.102	37.2883		SUB3	71.6087	91.7162
		SUB4	32.8409	34.0056		SUB4	84.0692	84.4938
		SUB5	34.9004	39.7615		SUB5	70.4325	76.0159
		SUB6	38.8525	40.9366		SUB6	87.7975	86.1878
		SUB7	37.2293	42.8384		SUB7	68.046	74.772
		SUB8	42.4473	41.4807		SUB8	91.4455	82.5259
		SUB9	46.9395	43.9185		SUB9	70.6361	73.837
		SUB10	37.8565	40.1586		SUB10	84.6285	83.3108
		SUB11	34.3845	37.7263		SUB11	82.0291	92.7202
		MEAN	37.347	39.0772		MEAN	78.0468	80.9867
		SD	4.88197	3.39485		SD	9.79304	7.92308
	SWING	SUB1	80.691	72.3151	FLIGHT	SUB1	46.7236	45.34
		SUB2	94.3676	87.2669		SUB2	46.3261	57.0458
		SUB3	87.8657	88.6815		SUB3	46.7864	39.4142
		SUB4	94.4217	99.8984		SUB4	52.1593	39.4843
		SUB5	81.2748	88.2459		SUB5	48.0239	37.9126
		SUB6	88.6879	90.1611		SUB6	38.2897	40.0603
		SUB7	92.1813	90.079		SUB7	54.3698	48.5918
		SUB8	67.4578	79.0101		SUB8	27.5478	30.2787
		SUB9	77.0984	77.2555		SUB9	47.3151	44.9398
		SUB10	81.642	84.1333		SUB10	62.1195	53.2421
		SUB11	94.1673	89.2506		SUB11	50.1953	43.4282
		MEAN	85.4414	86.027		MEAN	47.2597	43.6125
		SD	8.6353	7.53395		SD	8.80329	7.48546
					LANDING	SUB1	56.6508	77.1194
						SUB2	91.5464	86.7503
						SUB3	53.8157	102.977
						SUB4	74.7127	83.5894
						SUB5	69.7005	134.722
						SUB6	102.437	84.0499
						SUB7	60.655	58.6681
						SUB8	89.572	103.424
						SUB9	56.1999	66.91
						SUB10	62.9826	71.4604
						SUB11	102.027	88.5988
						MEAN	74.5727	87.1154
						SD	18.6672	20.906
CRPSF	STANCE	SUB1	65.4911	65.6059	PREFLIGHT	SUB1	83.3697	85.6316
		SUB2	79.91	74.7377		SUB2	94.514	87.4689
		SUB3	75.1725	72.8275		SUB3	69.1164	96.7882
		SUB4	76.219	74.2898		SUB4	89.7785	109.119
		SUB5	77.4947	74.8692		SUB5	81.9211	95.8664
		SUB6	76.7104	77.3515		SUB6	113.497	107.419
		SUB7	64.5645	65.0076		SUB7	75.9992	85.5446
		SUB8	67.3787	66.5277		SUB8	91.2819	101.851
		SUB9	65.1813	66.5106		SUB9	83.5496	92.9806
		SUB10	70.9494	67.664		SUB10	84.9191	86.4997
		SUB11	65.0505	53.9824		SUB11	108.404	121.998
		MEAN	71.2838	69.034		MEAN	88.7591	97.3789
		SD	5.93358	6.68443		SD	13.0566	11.7531
	SWING	SUB1	26.8849	27.7799	FLIGHT	SUB1	42.609	31.0527
		SUB2	31.6608	34.2756		SUB2	23.0248	34.35
		SUB3	25.0444	28.1667		SUB3	15.3638	16.2846
		SUB4	30.1239	33.4222		SUB4	14.0725	9.57906
		SUB5	33.2336	35.1768		SUB5	76.7169	96.052
		SUB6	38.4396	35.578		SUB6	25.3224	30.732
		SUB7	28.2168	31.44		SUB7	28.9525	16.9936
		SUB8	34.287	31.3338		SUB8	8.96876	10.2974
		SUB9	29.0557	29.695		SUB9	36.19	29.1389
		SUB10	32.8872	33.1421		SUB10	19.3146	30.6119
		SUB11	20.0666	20.0684		SUB11	9.05404	12.6472
		MEAN	29.9909	30.9162		MEAN	27.2354	28.8854
		SD	4.98173	4.46561		SD	19.5715	24.1547
					LANDING	SUB1	72.9479	79.4495
						SUB2	82.7165	87.825
						SUB3	59.9941	87.7441
						SUB4	79.6683	90.1979
						SUB5	76.727	106.307
						SUB6	103.8	112.79
						SUB7	62.5209	77.1012
						SUB8	72.0019	93.3747
						SUB9	62.2944	77.3574
						SUB10	71.9612	90.8723
						SUB11	116.263	111.284
						MEAN	78.2632	92.2093
						SD	17.5044	12.8224
CRPTF	STANCE	SUB1	95.5493	93.0784	PREFLIGHT	SUB1	43.7389	40.3994
		SUB2	98.3255	100.219		SUB2	44.9569	46.2165
		SUB3	97.3302	96.4445		SUB3	31.7875	32.564
		SUB4	99.737	101.046		SUB4	23.3445	44.3967
		SUB5	96.3954	96.9531		SUB5	23.6142	31.3003
		SUB6	102.874	105.724		SUB6	40.0822	33.8471
		SUB7	94.5804	98.3228		SUB7	28.7094	29.1251
		SUB8	100.781	97.437		SUB8	37.8283	37.6605
		SUB9	105.174	102.757		SUB9	36.8294	38.0441
		SUB10	94.3805	98.0786		SUB10	33.5777	28.829
		SUB11	90.6865	85.5692		SUB11	44.7881	42.7946
		MEAN	97.8012	97.7845		MEAN	35.387	36.8343
		SD	4.15879	5.27893		SD	7.90091	6.1392
	SWING	SUB1	62.9176	51.877	FLIGHT	SUB1	60.0806	62.4146
		SUB2	73.3985	65.0301		SUB2	56.882	73.7531
		SUB3	71.4135	71.2924		SUB3	51.407	38.6032
		SUB4	71.2803	77.9858		SUB4	41.0945	35.8097
		SUB5	55.3129	56.9789		SUB5	50.3697	88.0982
		SUB6	60.9271	62.1916		SUB6	45.4639	55.64
		SUB7	68.9714	65.9223		SUB7	52.8296	39.2222
		SUB8	41.9465	54.6954		SUB8	34.7659	37.8821
		SUB9	55.9792	54.1937		SUB9	63.8105	64.0164
		SUB10	54.9993	57.3949		SUB10	60.8358	61.4321
		SUB11	79.0259	72.4306		SUB11	47.2099	39.2635
		MEAN	63.2884	62.7266		MEAN	51.3409	54.1941
		SD	10.7657	8.55964		SD	8.87254	17.4494
					LANDING	SUB1	62.0431	48.7067
						SUB2	64.2487	48.2854
						SUB3	72.1667	34.2122
						SUB4	58.729	57.7734
						SUB5	55.0753	132.001
						SUB6	44.5615	59.7032
						SUB7	45.6015	80.8129
						SUB8	62.0463	67.0072
						SUB9	47.3121	44.3302
						SUB10	72.6088	74.1554
						SUB11	38.6602	43.5051
						MEAN	56.6412	62.772
						SD	11.3896	26.8973
