# Supplementary material for: Effects of knee sleeves on coordination of lower-limb segments in healthy adults during level walking and one-leg hopping
Source: PeerJ. 2017 May 18;5:e3340. doi: 10.7717/peerj.3340 (PMC5438577; doi:10.7717/peerj.3340)
Supplement: Supplemental Information 6 [file peerj-05-3340-s006.xlsx]

## Sheet: Sheet1
	GAIT				ONE-LEG HOP
			NO BRACE	WITH BRACE			NO BRACE	WITH BRACE
CRPTS	STANCE	SUB1	29.6337	28.473	PREFLIGHT	SUB1	31.983	33.0031
		SUB2	24.7872	25.7546		SUB2	39.8374	39.8811
		SUB3	31.4478	31.7898		SUB3	35.414	43.051
		SUB4	26.0892	25.7915		SUB4	31.2955	38.2906
		SUB5	31.1218	35.1121		SUB5	30.5758	39.3352
		SUB6	31.0524	32.4687		SUB6	32.6747	34.7454
		SUB7	24.7165	28.6667		SUB7	32.0861	38.5199
		SUB8	29.696	32.2428		SUB8	46.2117	39.2037
		SUB9	29.3938	29.7954		SUB9	34.8238	33.7353
		SUB10	33.3486	29.6209		SUB10	39.3249	36.9624
		SUB11	28.0832	25.863		SUB11	42.3383	44.3048
		MEAN	29.0336	29.598		MEAN	36.0514	38.2757
		SD	2.82939	3.09563		SD	5.15751	3.55497
	SWING	SUB1	21.4358	25.5055	FLIGHT	SUB1	44.522	45.8755
		SUB2	26.7585	34.5277		SUB2	40.2158	56.7688
		SUB3	29.3264	32.0764		SUB3	47.0388	15.2811
		SUB4	19.2219	31.5526		SUB4	21.301	36.438
		SUB5	18.475	25.888		SUB5	29.9861	37.4324
		SUB6	34.7421	26.2684		SUB6	30.4359	38.0308
		SUB7	20.4712	33.4003		SUB7	46.9201	49.7572
		SUB8	27.9387	30.8049		SUB8	25.8413	30.7311
		SUB9	19.9476	26.405		SUB9	47.7449	46.0788
		SUB10	17.7193	24.1699		SUB10	62.3481	48.1076
		SUB11	22.9064	26.1022		SUB11	46.8917	14.8601
		MEAN	23.5403	28.791		MEAN	40.2951	38.1238
		SD	5.42227	3.69452		SD	12.1068	13.5166
					LANDING	SUB1	51.1352	52.7816
						SUB2	53.1055	53.862
						SUB3	53.8192	54.6181
						SUB4	50.4487	48.6918
						SUB5	46.0605	57.8544
						SUB6	40.2886	53.8386
						SUB7	52.3962	57.0897
						SUB8	40.9352	37.825
						SUB9	50.906	48.8214
						SUB10	61.1424	64.0941
						SUB11	43.3515	48.3207
						MEAN	49.4172	52.527
						SD	6.23622	6.73215
CRPSF	STANCE	SUB1	22.33	25.4106	PREFLIGHT	SUB1	32.8601	39.5601
		SUB2	22.6999	19.1059		SUB2	45.0851	45.7504
		SUB3	25.4231	22.4054		SUB3	33.4863	50.5182
		SUB4	20.7732	18.0768		SUB4	40.6919	50.0842
		SUB5	23.2205	24.2765		SUB5	31.7872	56.2234
		SUB6	22.8015	22.3345		SUB6	44.6746	47.9922
		SUB7	18.2555	21.2465		SUB7	35.0484	42.6593
		SUB8	20.8996	18.5132		SUB8	44.0268	51.2902
		SUB9	19.1623	18.9227		SUB9	30.5016	33.8667
		SUB10	21.6599	19.1458		SUB10	38.6582	42.6896
		SUB11	20.134	16.5809		SUB11	53.8121	59.8005
		MEAN	21.5782	20.5472		MEAN	39.1484	47.3123
		SD	2.02184	2.78116		SD	7.2429	7.45621
	SWING	SUB1	16.7661	19.9135	FLIGHT	SUB1	30.7271	21.267
		SUB2	23.063	25.0671		SUB2	19.5434	25.9894
		SUB3	22.0108	25.4072		SUB3	15.0321	15.4077
		SUB4	18.8313	27.3967		SUB4	7.87274	7.48235
		SUB5	19.8615	18.0867		SUB5	22.5178	29.4978
		SUB6	29.7492	22.4426		SUB6	18.8977	28.7276
		SUB7	14.6477	23.6739		SUB7	16.1139	14.2267
		SUB8	26.9588	20.0916		SUB8	9.3337	9.71347
		SUB9	17.222	16.2356		SUB9	27.8711	24.3934
		SUB10	18.2334	20.1439		SUB10	12.7282	21.1862
		SUB11	12.9558	10.9699		SUB11	8.82741	11.3226
		MEAN	20.0272	20.8572		MEAN	17.2241	19.0195
		SD	5.07778	4.69487		SD	7.60496	7.78597
					LANDING	SUB1	34.1518	40.0037
						SUB2	50.7667	42.5134
						SUB3	27.0901	57.6978
						SUB4	55.8642	51.7544
						SUB5	43.9482	79.4239
						SUB6	54.1585	51.3478
						SUB7	31.7257	36.0456
						SUB8	49.5284	57.692
						SUB9	37.1833	41.7772
						SUB10	33.0395	40.947
						SUB11	48.1604	65.8148
						MEAN	42.3288	51.3652
						SD	10.0354	13.1109
CRPTF	STANCE	SUB1	36.76	33.4746	PREFLIGHT	SUB1	37.2458	36.5792
		SUB2	36.9981	36.8176		SUB2	44.98	46.3523
		SUB3	35.0452	36.8191		SUB3	32.1999	32.866
		SUB4	34.7139	36.0724		SUB4	23.4973	39.1999
		SUB5	34.0586	36.1409		SUB5	20.5687	28.9219
		SUB6	34.5829	36.3482		SUB6	33.3113	29.4568
		SUB7	29.3361	30.5382		SUB7	28.1102	27.7608
		SUB8	34.8216	36.7452		SUB8	38.2323	34.7403
		SUB9	35.4058	36.1539		SUB9	33.5063	32.2549
		SUB10	39.1203	33.3709		SUB10	33.9781	29.2192
		SUB11	38.8952	32.9544		SUB11	38.3535	35.1387
		MEAN	35.4307	35.0396		MEAN	33.0894	33.8627
		SD	2.65741	2.10513		SD	6.9871	5.48133
	SWING	SUB1	28.1838	20.0774	FLIGHT	SUB1	60.0859	61.8375
		SUB2	27.2813	33.0404		SUB2	57.5414	75.2007
		SUB3	13.5438	15.8837		SUB3	52.8337	26.2794
		SUB4	19.6173	22.0437		SUB4	20.5834	35.0388
		SUB5	18.6165	18.2653		SUB5	37.0055	35.659
		SUB6	22.7441	21.9343		SUB6	46.1756	57.3966
		SUB7	21.6487	21.0519		SUB7	54.0911	40.3359
		SUB8	13.8761	25.679		SUB8	34.3213	39.1718
		SUB9	23.9015	26.3438		SUB9	63.5432	63.7844
		SUB10	17.984	19.732		SUB10	63.1259	63.3677
		SUB11	22.598	23.9389		SUB11	44.8451	19.2533
		MEAN	20.9086	22.5446		MEAN	48.5593	47.0296
		SD	4.77953	4.64642		SD	13.5553	18.027
					LANDING	SUB1	48.6483	47.7347
						SUB2	64.3325	48.044
						SUB3	56.0314	27.3229
						SUB4	59.3964	58.1468
						SUB5	54.7113	123.488
						SUB6	44.7508	48.3831
						SUB7	40.0689	61.8438
						SUB8	56.4703	63.8686
						SUB9	40.481	40.4823
						SUB10	56.422	56.7655
						SUB11	36.6635	41.0658
						MEAN	50.7251	56.1041
						SD	9.08896	24.762
